# Supplementary material for: Two new species of Phrynopus (Anura, Strabomantidae) from high elevations in the Yanachaga-Chemillén National park in Peru (Departamento de Pasco)
Source: Zookeys. 2012 Oct 31;(235):51–71. doi: 10.3897/zookeys.235.3885 (PMC3496919; doi:10.3897/zookeys.235.3885)
Supplement: XML Treatment for Phrynopus curator [file zookeys.235.3885-treatment2.xml]

<!DOCTYPE tp:taxon-treatment
  PUBLIC "-//TaxonX//DTD Taxonomic Treatment Publishing DTD v0 20100105//EN" "tax-treatment-NSO.dtd">
<tp:taxon-treatment xmlns:tp="http://www.plazi.org/taxpub"><tp:treatment-meta><mixed-citation publication-type="journal"><person-group><name><surname>Lehr</surname><given-names>Edgar</given-names></name><name><surname>Moravec</surname><given-names>Jiří</given-names></name><name><surname>Cusi</surname><given-names>Juan Carlos</given-names></name></person-group><article-title>Two new species of 
                    <italic>Phrynopus</italic> (Anura, Strabomantidae) from high elevations in the Yanachaga-Chemillén National park in Peru (Departamento de Pasco)
                </article-title><source>Zookeys</source><day>31</day><month>10</month><year>2012</year><volume>2012</volume><issue>235</issue><fpage>51</fpage><lpage>71</lpage><pub-id pub-id-type="doi">10.3897/zookeys.235.3885</pub-id></mixed-citation></tp:treatment-meta><tp:nomenclature><tp:taxon-name>
                        <tp:taxon-name-part taxon-name-part-type="genus">Phrynopus</tp:taxon-name-part>
                        <tp:taxon-name-part taxon-name-part-type="species">curator</tp:taxon-name-part>
                    <object-id xmlns:xlink="http://www.w3.org/1999/xlink" xlink:type="simple">urn:lsid:zoobank.org:act:E64899F5-B179-4A45-8E8A-CD6D8BB977ED</object-id>
								<object-id xmlns:xlink="http://www.w3.org/1999/xlink" xlink:type="simple">http://species-id.net/wiki/Phrynopus_curator</object-id>
								</tp:taxon-name><tp:taxon-status xmlns:xlink="http://www.w3.org/1999/xlink" xlink:type="simple">sp. n.</tp:taxon-status></tp:nomenclature><tp:treatment-sec sec-type="Holotype"><title>Holotype.</title><p>(<xref ref-type="fig" rid="F5">Figs 5</xref>, <xref ref-type="fig" rid="F7">7</xref>, <xref ref-type="fig" rid="F8">8</xref>, <xref ref-type="fig" rid="F10">10</xref>) MUSM 31106, an adult, gravid female, from Quebrada Yanachaga (<named-content xmlns:xlink="http://www.w3.org/1999/xlink" content-type="dwc:verbatimCoordinates" xlink:type="simple">10°22.772'S, 75°27.717'W</named-content>), 3000 m elevation, Yanachaga-Chemillén National Park (Sector San Daniel), Distrito de Huancabamba, Provincia de <!--PageBreak--><!--PageBreak-->Oxapampa, Departamento de Pasco, Peru, collected on 20 January 2012 by Edgar Lehr, Jiri Moravec, and Juan Carlos Cusi.
                    </p></tp:treatment-sec><tp:treatment-sec sec-type="Referred specimens"><title>Referred specimens.</title><p>(<xref ref-type="fig" rid="F10">Fig. 10C</xref>) FMNH 282820-22, three hatchlings, collected as eggs with the holotype.
                    </p></tp:treatment-sec><tp:treatment-sec sec-type="Diagnosis"><title>Diagnosis.</title><p>A species of <italic><tp:taxon-name>Phrynopus</tp:taxon-name></italic> having the following combination of characters: (1) Skin on dorsum shagreen with small scattered tubercles, prominent ridges, and two prominent middorsal Y-shaped ridges, flanks shagreen with small scattered tubercles, skin on venter weakly areolate; discoidal fold absent, weak thoracic fold present; ridges forming discontinuous dorsolateral fold; (2) tympanic membrane and tympanic annulus absent; (3) snout rounded in dorsal and lateral views; (4) upper eyelid with three enlarged tubercles; width of upper eyelid narrower than IOD; cranial crests absent; (5) dentigerous processes of vomers absent; (6) condition of vocal slits and nuptial pads unknown (no males found); (7) Finger I shorter than Finger II; tips of digits rounded; (8) fingers without lateral fringes; (9) ulnar and tarsal tubercles absent; (10) heel with a distinct conical tubercle; inner tarsal fold absent; (11) outer metatarsal tubercle rounded, about twice as large as ovoid inner metatarsal tubercle; supernumerary plantar tubercles absent; (12) toes without lateral fringes; basal webbing absent; Toe V slightly shorter than Toe III; toe tips rounded, about as large as those on fingers; (13) in life, dorsum reddish brown with dark gray and yellowish-brown mottling, venter gray with pale gray mottling and brownish-cream flecks around posterior half of belly, groin brown and gray mottled; (14) SVL in single female 20.7 mm.
                    </p><p>The assignment of the new species to <italic><tp:taxon-name>Phrynopus</tp:taxon-name></italic> is based on the structure of the digital discs that lack circumferential groves as well as the overall morphological similarity with the other members of the genus. <italic><tp:taxon-name>Phrynopus curator</tp:taxon-name></italic> is readily distinguished from its congeners by having the dorsum with prominent middorsal Y-shaped ridges, a conical heel tubercle, absence of dentigerous processes of vomers, and a gray venter with pale gray mottling.
                    </p><p>Furthermore <italic><tp:taxon-name>Phrynopus curator</tp:taxon-name></italic> differs from those species of <italic><tp:taxon-name>Phrynopus</tp:taxon-name></italic> (<italic>auriculatus, montium</italic>, and <italic>peruanus</italic>) that have a tympanum (absent in <italic><tp:taxon-name>Phrynopus curator</tp:taxon-name></italic>), and from those species (<italic>dagmarae, horstpauli, kotosh, miroslawae, nicoleae</italic>, and <italic>vestigiatus</italic>) that have dentigerous processes of vomers (absent in <italic><tp:taxon-name>Phrynopus curator</tp:taxon-name></italic>). <italic><tp:taxon-name>Phrynopus curator</tp:taxon-name></italic> lacks an aposematic coloration consisting of red, orange, salmon or flesh colored blotches in the groin (present in <italic>badius, bracki, dagmarae, heimorum, interstinctus, nicoleae, paucari, peruanus</italic>, and <italic>vestigiatus</italic>).
                    </p><p>Six other species of <italic><tp:taxon-name>Phrynopus</tp:taxon-name></italic> have been recorded from the YCNP. Those are <italic><tp:taxon-name>Phrynopus auriculatus</tp:taxon-name></italic> (<xref ref-type="bibr" rid="B8">Duellman and Hedges 2008</xref>, at 2600 m), <italic><tp:taxon-name>Phrynopus badius</tp:taxon-name></italic> (this paper, 2900 m), <italic><tp:taxon-name>Phrynopus bracki</tp:taxon-name></italic> (<xref ref-type="bibr" rid="B11">Hedges 1990</xref>, at 2600 m), <italic><tp:taxon-name>Phrynopus miroslawae</tp:taxon-name></italic> (<xref ref-type="bibr" rid="B4">Chaparro et al. 2008</xref>, at 3363 m), <italic><tp:taxon-name>Phrynopus nicoleae</tp:taxon-name></italic> (<xref ref-type="bibr" rid="B4">Chaparro et al. 2008</xref>, at 3589 m),and <italic><tp:taxon-name>Phrynopus tribulosus</tp:taxon-name></italic> (<xref ref-type="bibr" rid="B8">Duellman and Hedges 2008</xref>, at 2600 m). <italic><tp:taxon-name>Phrynopus miroslawae</tp:taxon-name></italic> and <italic><tp:taxon-name>Phrynopus nicoleae</tp:taxon-name></italic> are from the puna of Santa Bárbara (<xref ref-type="bibr" rid="B4">Chaparro et al. 2008</xref>) which is located west of the Río Huancabamba, whereas all others are recorded east of the Río Huancabamba (see <xref ref-type="fig" rid="F3">Fig. 3</xref>). <italic><tp:taxon-name>Phrynopus curator</tp:taxon-name></italic> lacks a tympanum (present in <italic><tp:taxon-name>Phrynopus auriculatus</tp:taxon-name></italic>), has the groin brown and gray mottled (groin dark brown with orange flecks on its lower half and a dark inguinal bar on its <!--PageBreak-->upper half in <italic><tp:taxon-name>Phrynopus badius</tp:taxon-name></italic>), does not have Toe I vestigial (vestigial in <italic><tp:taxon-name>Phrynopus bracki</tp:taxon-name></italic>), and its Finger I is shorter than Finger II (Finger I and Finger II of equal length in <italic><tp:taxon-name>Phrynopus nicoleae</tp:taxon-name></italic>). Furthermore <italic><tp:taxon-name>Phrynopus curator</tp:taxon-name></italic> lacks dentigerous processes of vomers (present in <italic><tp:taxon-name>Phrynopus nicoleae</tp:taxon-name></italic>), it has three enlarged tubercles on the upper eyelid (upper eyelid without enlarged tubercles in <italic><tp:taxon-name>Phrynopus nicoleae</tp:taxon-name></italic>), its flanks are reddish brown with dark gray and yellowish-brown mottling and with a broad gray diagonal stripe at the anterior half, bordered on both sides with a narrow tan stripe (flanks tan with abundant bluish-white spots in <italic><tp:taxon-name>Phrynopus nicoleae</tp:taxon-name></italic>), and its groin is brown and gray mottled (tan with abundant bluish-white spots and an orange spot in <italic><tp:taxon-name>Phrynopus nicoleae</tp:taxon-name></italic>). <italic><tp:taxon-name>Phrynopus curator</tp:taxon-name></italic> is smaller than <italic><tp:taxon-name>Phrynopus miroslawae</tp:taxon-name></italic> (SVL 20.7 mm vs. 29.2 mm in <italic><tp:taxon-name>Phrynopus miroslawae</tp:taxon-name></italic>, <xref ref-type="bibr" rid="B4">Chaparro et al. 2008</xref>), has dorsum with ridges (dorsum warty in <italic><tp:taxon-name>Phrynopus miroslawae</tp:taxon-name></italic>), and dorsolateral folds discontinuous (continuous), and has the dorsum reddish brown with dark gray and pale brown mottling (green in <italic><tp:taxon-name>Phrynopus tribulosus</tp:taxon-name></italic>).
                    </p></tp:treatment-sec><tp:treatment-sec sec-type="Description"><title>Description of holotype. </title><p>Head narrower than body, slightly longer than wide, HW 98.6% of HL; HW 33.8% of SVL; HL 33.3% of SVL; snout moderately long, rounded in dorsal and lateral views (<xref ref-type="fig" rid="F5">Figs 5</xref>, <xref ref-type="fig" rid="F8">8</xref>), ED larger than E-N distance; nostrils not protuberant, directed dorsolaterally; canthus rostralis short, straight in dorsal view, rounded in profile; loreal region slightly concave; lips rounded; upper eyelid without enlarged tubercles; EW narrower than IOD (EW 82.6% of IOD); supratympanic fold short and low, extending from posterior corner of eye to level of jaw articulation, barely distinguishable in preservation; tympanic membrane and tympanic annulus absent; minute postrictal tubercles. Choanae small, ovoid, not concealed by palatal shelf of maxilla; dentigerous processes of vomers absent; tongue broad, longer than wide, not notched posteriorly, posterior one third free.
                    </p><p>Skin on dorsum shagreen with small scattered tubercles, prominent ridges, and two prominent middorsal Y-shaped ridges connected at their bases; postocular folds short, ridges forming discontinuous dorsolateral fold; skin on flanks shagreen with <!--PageBreak-->small scattered tubercles, skin on throat smooth, skin on chest and belly weakly areolate; discoidal fold absent, weak thoracic fold present; cloacal sheath short; large tubercles absent in cloacal region. Outer surface of forearm without minute tubercles; outer palmar tubercle bifid, low, ovoid, about twice the size of ovoid inner palmar tubercle; supernumerary tubercles indistinct in preservative; subarticular tubercles low, ovoid, most prominent on base of fingers; fingers without lateral fringes; Finger I shorter than Finger II; tips of digits rounded, lacking marginal grooves (<xref ref-type="fig" rid="F7">Fig. 7C</xref>).
                    </p><p>Hind limbs long and slim, TL 49.3% of SVL; FL 49.8% of SVL; upper surface of hind limbs tuberculate with narrow diagonal ridges (<xref ref-type="fig" rid="F10">Fig. 10A</xref>); posterior and ventral surfaces of thighs areolate; heel with a distinct conical tubercle; outer surface of tarsus with small tubercles; outer metatarsal tubercle round, about twice as large as ovoid inner metatarsal tubercle; supernumerary plantar tubercles indistinct in preservative; subarticular tubercles low, ovoid in dorsal view, most distinct on base of toes; toes without lateral fringes; basal webbing absent; toe tips rounded, lacking marginal grooves, about as large as those on fingers; relative lengths of toes: 1 &lt; 2 &lt; 3 &gt; 5 &lt; 4; Toe V shorter than Toe III (<xref ref-type="fig" rid="F7">Fig. 7D</xref>).
                    </p><p>Measurements (in mm) of holotype:SVL 20.7; TL 10.2; FL 10.3; HL 6.9; HW 7.0; ED 2.4; IOD 2.3; EW 1.9; IND 2.1; E-N 1.8.</p></tp:treatment-sec><tp:treatment-sec sec-type="Coloration of holotype in life"><title>Coloration of holotype in life.</title><p>(<xref ref-type="fig" rid="F8">Fig. 8</xref>): Dorsum reddish brown with dark gray and yellowish-brown mottling, and few white tubercles; dark brown interorbital bar bordered anteriorly with a narrow yellowish-brown stripe; dorsal surface of forearms and hind legs with diagonal dark brown bars outlined with pale grayish-brown stripes; dark brown canthal stripe; broad, dark brown supratympanic stripe outlined by tan; broad, dark brown bar on upper lip below eye, bordered by narrow, tan stripe on each side; flanks colored as dorsum with a broad gray diagonal stripe at the anterior half, bordered on both sides with a narrow tan stripe; axilla and groin brown and gray mottled; gray inguinal bar bordered on both sides with a narrow tan stripe extending onto dorsal surface of thigh; posterior surfaces of thighs and concealed surfaces of shanks brown and gray mottled; throat gray with pale gray mottling; chest, belly, and extremities gray with pale gray dots and flecks; outer fingers and outer toes yellowish brown, palmar and plantar surfaces dark gray; iris predominately reddish brown with fine black reticulations and golden ringlet around pupil.
                    </p></tp:treatment-sec><tp:treatment-sec sec-type="Coloration of holotype in preservative"><title>Coloration of holotype in preservative.</title><p>(<xref ref-type="fig" rid="F5">Figs 5C, D</xref>): As described above but slightly paler with gray coloration being brown and yellowish brown being white; iris gray.
                    </p></tp:treatment-sec><tp:treatment-sec sec-type="Variation"><title>Variation.</title><p>Freshly hatched froglets (FMNH 282820-22) had a SVL of 6.2–6.5 mm (n = 3). Froglets were pale green with brown blotches on dorsum, brown canthal and supratympanic stripes, brown bars on upper lip, and distinct diagonal brown stripe on flanks and on extremities (<xref ref-type="fig" rid="F10">Fig. 10C</xref>), all brown bars and stripes bordered with white stripes.
                    </p></tp:treatment-sec><tp:treatment-sec sec-type="Etymology"><title>Etymology.</title><p>The specific name <italic>curator</italic> is the Latin noun meaning caretaker and refers to the observed behaviour of the female guarding nine terrestrial eggs.
                    </p></tp:treatment-sec><tp:treatment-sec sec-type="Distribution"><title>Distribution, natural history, and threat status.</title><p>The species is only known from the type locality (a summit of a mountain ridge of Cordillera Yanachaga, 3000 m). The<!--PageBreak--> habitat consisted of transitional formation between cloud forest and wet puna. The type locality is a slightly swampy plain covered by scattered bushes, small isolated trees, ferns, moss, and lichens (<xref ref-type="fig" rid="F9">Fig. 9</xref>). The single specimen was found at 3.30 pm under a moss layer at approx. 10–15 cm depth covering the stem of a fern. The female was gravid (small unpigmented eggs) and guarding a clutch consisting of nine terrestrial eggs and was partially sitting on them (<xref ref-type="fig" rid="F10">Fig. 10A</xref>). Young frogs (<xref ref-type="fig" rid="F10">Fig. 10B</xref>) were clearly visible based on their pale green coloration and moved inside the eggs when being disturbed. The eggs had a diameter of 5.7–5.8 mm (n = 3). Two days after collection of three eggs three froglets hatched. <italic><tp:taxon-name>Phrynopus curator</tp:taxon-name></italic> called from under moss during the day. Sympatric anurans include <italic><tp:taxon-name>Gastrotheca</tp:taxon-name></italic> sp. (heard call), <italic><tp:taxon-name>Pristimantis aniptopalmatus</tp:taxon-name></italic>, <italic><tp:taxon-name>Pristimantis bromeliaceus</tp:taxon-name></italic> and <italic><tp:taxon-name>Pristimantis</tp:taxon-name></italic> sp. We classify <italic><tp:taxon-name>Phrynopus curator</tp:taxon-name></italic> as “Data Deficient” according to the IUCN red list criteria and categories based on the limited information on its geographic range.
                    </p><fig id="F8" position="float" orientation="portrait"><label>Figure 8.</label><caption><p>Holotype of <italic><tp:taxon-name>Phrynopus curator</tp:taxon-name></italic> in life (MUSM 31106, female, SVL 20.7 mm) in lateral (<bold>A</bold>), dorsal (<bold>B</bold>), and ventral views (<bold>C</bold>). Photos by E. Lehr.</p></caption><graphic xmlns:xlink="http://www.w3.org/1999/xlink" xlink:href="ZooKeys-235-051-g008.jpg" position="float" orientation="portrait" xlink:type="simple"/></fig><fig id="F9" position="float" orientation="portrait"><label>Figure 9.</label><caption><p>Habitat of <italic><tp:taxon-name>Phrynopus curator</tp:taxon-name></italic>. Fern where <italic><tp:taxon-name>Phrynopus curator</tp:taxon-name></italic> and clutch were found (<bold>A</bold>) on pampa of Quebrada Yanachaga at 3000 m elevation (<bold>B</bold>). Photos by E. Lehr.</p></caption><graphic xmlns:xlink="http://www.w3.org/1999/xlink" xlink:href="ZooKeys-235-051-g009.jpg" position="float" orientation="portrait" xlink:type="simple"/></fig><fig id="F10" position="float" orientation="portrait"><label>Figure 10.</label><caption><p><italic><tp:taxon-name>Phrynopus curator</tp:taxon-name></italic> (MUSM 31106) guarding eggs (<bold>A</bold>), eggs (<bold>B</bold>) and hatchling (FMNH 282820-22) with scale in mm (<bold>C</bold>). Photos by J. Moravec (<bold>A, C</bold>) and E. Lehr (<bold>B</bold>).</p></caption><graphic xmlns:xlink="http://www.w3.org/1999/xlink" xlink:href="ZooKeys-235-051-g010.jpg" position="float" orientation="portrait" xlink:type="simple"/></fig></tp:treatment-sec><tp:treatment-sec><!--Section generated to contain objects referenced in tp:taxon-treatment.--><fig id="F5" position="float" orientation="portrait"><label>Figure 5.</label><caption><p>Holotype of <italic><tp:taxon-name>Phrynopus badius</tp:taxon-name></italic> in preservative in dorsal (<bold>A</bold>), and ventral (<bold>B</bold>) views, and holotype of <italic><tp:taxon-name>Phrynopus curator</tp:taxon-name></italic> in dorsal (<bold>C</bold>), and ventral (<bold>D</bold>) views. Photos by E. Lehr.</p></caption><graphic xmlns:xlink="http://www.w3.org/1999/xlink" xlink:href="ZooKeys-235-051-g005.jpg" position="float" orientation="portrait" xlink:type="simple"/></fig><fig id="F7" position="float" orientation="portrait"><label>Figure 7.</label><caption><p>Photos of ventral surfaces of hand (<bold>A</bold>) and foot (<bold>B</bold>) of <italic><tp:taxon-name>Phrynopus badius</tp:taxon-name></italic> (MUSM 31099), and ventral surfaces of hand (<bold>C</bold>) and foot (<bold>D</bold>) of <italic><tp:taxon-name>Phrynopus curator</tp:taxon-name></italic> (MUSM 31106). Photos by E. Lehr.</p></caption><graphic xmlns:xlink="http://www.w3.org/1999/xlink" xlink:href="ZooKeys-235-051-g007.jpg" position="float" orientation="portrait" xlink:type="simple"/></fig><fig id="F3" position="float" orientation="portrait"><label>Figure 3.</label><caption><p>Distribution (based on type localities) of the seven species of <italic><tp:taxon-name>Phrynopus</tp:taxon-name></italic> known from the Yanachaga-Chemillén National Park. Map by J. C. Cusi.</p></caption><graphic xmlns:xlink="http://www.w3.org/1999/xlink" xlink:href="ZooKeys-235-051-g003.jpg" position="float" orientation="portrait" xlink:type="simple"/></fig></tp:treatment-sec><ref-list><ref id="B8"><mixed-citation xmlns:xlink="http://www.w3.org/1999/xlink" xlink:type="simple"><person-group><name name-style="western"><surname>Duellman</surname><given-names>WE</given-names></name><name name-style="western"><surname>Hedges</surname><given-names>SB</given-names></name></person-group> (<year>2008</year>)<article-title> Two new minute species of <italic>Phrynopus</italic> (Lissamphibia: Anura) from the Cordillera oriental in Peru.</article-title><source>Zootaxa </source><volume>1675</volume>: <fpage>59</fpage>-<lpage>66</lpage>.</mixed-citation></ref><ref id="B11"><mixed-citation xmlns:xlink="http://www.w3.org/1999/xlink" xlink:type="simple"><person-group><name name-style="western"><surname>Hedges</surname><given-names>SB</given-names></name></person-group> (<year>1990</year>)<article-title> A new species of <italic>Phrynopus</italic> (Anura: Leptodactylidae) from Peru.</article-title><source>Copeia </source><volume>1990</volume>: <fpage>108</fpage>-<lpage>112</lpage>. doi: <ext-link ext-link-type="uri" xlink:href="http://dx.doi.org/10.2307/1445826" xlink:type="simple">10.2307/1445826</ext-link></mixed-citation></ref><ref id="B4"><mixed-citation xmlns:xlink="http://www.w3.org/1999/xlink" xlink:type="simple"><person-group><name name-style="western"><surname>Chaparro</surname><given-names>JC</given-names></name><name name-style="western"><surname>Padial</surname><given-names>JM</given-names></name><name name-style="western"><surname>De la Riva</surname><given-names>I</given-names></name></person-group> (<year>2008</year>)<article-title> Two sympatric new species of <italic>Phrynopus</italic> (Anura: Strabomantidae) from Yanachaga Chemillén National Park (central Peruvian Andes).</article-title><source>Zootaxa </source><volume>1761</volume>: <fpage>49</fpage>-<lpage>58</lpage>.</mixed-citation></ref></ref-list></tp:taxon-treatment>
